# Supplementary material for: miRNA Signatures as Predictors of Therapy Response in Castration-Resistant Prostate Cancer: Insights from Clinical Liquid Biopsies and 3D Culture Models
Source: Genes (Basel). 2025 Feb 1;16(2):180. doi: 10.3390/genes16020180 (PMC11855684; doi:10.3390/genes16020180)
Supplement: Supplementary file 1 [file genes-16-00180-s001.zip]

Archive with 1 entries (1 files):
- genes-3445551-supplementary.pdf
